# Supplementary material for: A new species of the Dendropsophus decipiens Group (Anura: Hylidae) from Northeastern Brazil
Source: PLoS One. 2021 Jul 14;16(7):e0248112. doi: 10.1371/journal.pone.0248112 (PMC8279364; doi:10.1371/journal.pone.0248112)
Supplement: S3 Appendix — Bold numbers are new sequences produced for this study. (XLSX) [file pone.0248112.s003.xlsx]

## Sheet: Sheet1
S3 Appendix. GenBank accession number. Bold numbers are new sequences produced for this study
Species	Voucher	Locality	GenBank accession number
			12S	16S
samples from D. decipiens Group
Dendropsophus tapacurensis	CHP-UFRPE5699	São Lourenço da Mata, Pernambuco	–	MW026641
Dendropsophus tapacurensis	CHP-UFRPE5701	São Lourenço da Mata, Pernambuco	–	MW026642
Dendropsophus tapacurensis	CHP-UFRPE5706	São Lourenço da Mata, Pernambuco	–	MW026646
Dendropsophus tapacurensis	CHP-UFRPE5707	São Lourenço da Mata, Pernambuco	MW026647	MW026647
Dendropsophus tapacurensis	CHP-UFRPE5708	São Lourenço da Mata, Pernambuco	–	MW026648
Dendropsophus tapacurensis	Novoucher (CFBHT11322)	Guaramiranga, Ceará	MT503953	MT503953
Dendropsophus tapacurensis	Novoucher (CFBHT11304)	Guaramiranga, Ceará	MT503954	MT503954
Dendropsophus berthalutzae	AAGUFU2003	Angra dos Reis, Rio de Janeiro	–	MW026637
Dendropsophus berthalutzae	AAGUFU2004	Angra dos Reis, Rio de Janeiro	–	MW026638
Dendropsophus berthalutzae	–	Rio de Janeiro	–	KM390782
Dendropsophus berthalutzae	CFBHT02256	São Sebastião, São Paulo	–	KU495201
Dendropsophus berthalutzae	CFBHT05532	Cubatão, São Paulo	–	KU495202
Dendropsophus berthalutzae	CFBH15203 (CFBHT6306)	Ilha Bela, São Paulo	MT503938	MT503938
Dendropsophus berthalutzae	MZUSPFIELD1337	Santo André, São Paulo	MT503939	MT503939
Dendropsophus bromeliaceus	MNRJ 85852	Santa Teresa, Espírito Santo	KT962842	KT962842
Dendropsophus bromeliaceus	MNRJ 85854	Santa Teresa, Espírito Santo	KT962843	KT962843
Dendropsophus bromeliaceus	MNRJ 85857	Santa Teresa, Espírito Santo	KT962844	KT962844
Dendropsophus haddadi	FSFL1467	Prado, Bahia	MT503942	MT503942
Dendropsophus haddadi	CFBH19472 (CFBHT9109;KZ2280)	Vitória, Espírito Santo	MT503941	MT503941
Dendropsophus haddadi	CFBH32043 (CFBHT15721)	Conceição da Barra, Espírito Santo	MT503943	MT503943
Dendropsophus haddadi	TLFT2825	Ibitirama, Espírito Santo	–	MN450238
Dendropsophus haddadi	TLFT4172	Ibitirama, Espírito Santo	–	MN450245
Dendropsophus haddadi	TLFT4183	Dores do Rio Preto, Espírito Santo	–	MN450246
Dendropsophus decipiens	CFBH22230 (CFBHT10937)	Seropédica, Rio de Janeiro	MT503940	MT503940
Dendropsophus cf. decipiens	AAGARDA3685	Viçosa, Minas Gerais	–	MW026631
Dendropsophus cf. decipiens	AAGARDA3686	Viçosa, Minas Gerais	–	MW026632
Dendropsophus cf. decipiens	CAUFJF1423	Santos Dumont, Minas Gerais	–	MW026639
Dendropsophus cf. decipiens	CAUFJF1424	Santos Dumont, Minas Gerais	–	MW026640
Dendropsophus cf. decipiens	MUFAL11866	Maceió, Alagoas	–	MW026643
Dendropsophus cf. decipiens	MUFAL12499	Maceió, Alagoas	–	MW026644
Dendropsophus cf. decipiens	MNRJ38375	Santa Teresa, Espírito Santo	MT503944	MT503944
Dendropsophus cf. decipiens	CFBH18746	Aurelino Leal, Bahia	MT503947	MT503947
Dendropsophus cf. decipiens	CFBH23688 (CFBHT11448)	Camacan, Bahia	MT503948	MT503948
Dendropsophus cf. decipiens	Novoucher (CFBT2197)	Nanuque, Minas Gerais	MT503949	MT503949
Dendropsophus cf. decipiens	CFBH18782 (CFBHT9292)	Aurelino Leal, Bahia	MT503950	MT503950
Dendropsophus cf. decipiens	JF2320	No locality	MT503945	MT503945
Dendropsophus cf. decipiens	LBolsoni34610	Viçosa, Minas Gerais	MT503946	MT503946
Dendropsophus cf. decipiens	JZ1398 (JZ9)	Jequié, Bahia	MT503952	MT503952
Dendropsophus cf. decipiens	NoVoucher (CFBHT15736)	Ilhéus, Bahia	MT503951	MT503951
Dendropsophus cf. decipiens	CFBHT07254	Cananéia, São Paulo	–	KU495203
Dendropsophus oliveirai	AAGUFU1903	Maracás, Bahia	–	MW026635
Dendropsophus oliveirai	AAGUFU1904	Maracás, Bahia	–	MW026636
Dendropsophus oliveirai	AAGARDA12493	São Lourenço da Mata, Pernambuco	MW026645	MW026645
Dendropsophus oliveirai	AAGARDA12494	São Lourenço da Mata, Pernambuco	MW026629	MW026633
Dendropsophus oliveirai	AAGARDA12495	São Lourenço da Mata, Pernambuco	MW026630	MW026634
Dendropsophus oliveirai	CFBH18799 (CFBHT9305)	Maracás, Bahia	MT503956	MT503956
Dendropsophus oliveirai	CFBH26580 (CFBHT12434)	Tibau do Sul, Rio Grande do Norte	MT503955	MT503955
Remaining GenBank samples included in molecular analysis
Dendropsophus acreanus	–	–	MT503913	MT503913
Dendropsophus anataliasiasi	–	–	MT503873	MT503873
Dendropsophus anataliasiasi	–	–	MT503874	MT503874
Dendropsophus anceps	–	–	AY843597	AY843597
Dendropsophus anceps	–	–	MT503901	MT503901
Dendropsophus anceps	–	–	MT503902	MT503902
Dendropsophus araguaya	–	–	MT503880	MT503880
Dendropsophus araguaya	–	–	MT503881	MT503881
Dendropsophus araguaya	–	–	MT503882	MT503882
Dendropsophus araguaya	–	–	MT503883	MT503883
Dendropsophus bifurcus	–	–	AY362975	AY362975
Dendropsophus bipunctatus	–	–	AY843608	AY843608
Dendropsophus bipunctatus	–	–	MT503893	MT503893
Dendropsophus bogerti	–	–	MT503825	MT503825
Dendropsophus bogerti	–	–	MT503826	MT503826
Dendropsophus bokermanni	–	–	MT503843	MT503843
Dendropsophus branneri	–	–	MT503865	MT503865
Dendropsophus branneri	–	–	MT503866	MT503866
Dendropsophus brevifrons	–	–	AY843611	AY843611
Dendropsophus cachimbo	–	–	MT503889	MT503889
Dendropsophus cachimbo	–	–	MT503890	MT503890
Dendropsophus carnifex	–	–	AY843616	AY843616
Dendropsophus cerradensis	–	–	MT503886	MT503886
Dendropsophus cerradensis	–	–	MT503887	MT503887
Dendropsophus coffea	–	–	MT503858	MT503858
Dendropsophus columbianus	–	–	MT503827	MT503827
Dendropsophus columbianus	–	–	MT503828	MT503828
Dendropsophus cruzi	–	–	MT503867	MT503867
Dendropsophus dutrai	–	–	MT503923	MT503923
Dendropsophus ebraccatus	–	–	AY843624	AY843624
Dendropsophus ebraccatus	–	–	MT503957	MT503957
Dendropsophus elegans	–	–	KY552469	KY552469
Dendropsophus elegans	–	–	MK266719	MK266719
Dendropsophus elegans	–	–	MT503964	MT503964
Dendropsophus elegans	–	–	MT503965	MT503965
Dendropsophus elegans	–	–	MT503966	MT503966
Dendropsophus elianeae	–	–	MT503875	MT503875
Dendropsophus elianeae	–	–	MT503876	MT503876
Dendropsophus frosti	–	–	JQ088283	JQ088283
Dendropsophus garagoensis	–	–	MT503836	MT503836
Dendropsophus garagoensis	–	–	MT503837	MT503837
Dendropsophus gaucheri	–	–	MT503854	MT503854
Dendropsophus gaucheri	–	–	MT503855	MT503855
Dendropsophus giesleri	–	–	AY843629	AY843629
Dendropsophus giesleri	–	–	MT503832	MT503832
Dendropsophus haraldschultzi	–	–	MT503967	MT503967
Dendropsophus haraldschultzi	–	–	MT503968	MT503968
Dendropsophus jimi	–	–	MT503884	MT503884
Dendropsophus jimi	–	–	MT503885	MT503885
Dendropsophus jimi	–	–	MT503888	MT503888
Dendropsophus joannae	–	–	MT503848	MT503848
Dendropsophus juliani	–	–	MT503863	MT503863
Dendropsophus juliani	–	–	MT503864	MT503864
Dendropsophus koechlini	–	–	MT503834	MT503834
Dendropsophus labialis	–	–	JF422600	JF422600
Dendropsophus labialis	–	–	JF422601	JF422601
Dendropsophus labialis	–	–	JF422602	JF422602
Dendropsophus leali	–	–	MT503846	MT503846
Dendropsophus leali	–	–	MT503847	MT503847
Dendropsophus luddeckei	–	–	JF422590	JF422590
Dendropsophus luddeckei	–	–	JF422591	JF422591
Dendropsophus luddeckei	–	–	MT503831	MT503831
Dendropsophus luteoocellatus	–	–	MT503844	MT503844
Dendropsophus manonegra	–	–	KF009942	KF009942
Dendropsophus manonegra	–	–	KF009943	KF009943
Dendropsophus mapinguari	–	–	KX018317	KX018317
Dendropsophus mapinguari	–	–	KX018318	KX018318
Dendropsophus marmoratus	–	–	AY843640	AY843640
Dendropsophus marmoratus	–	–	MT503914	MT503914
Dendropsophus marmoratus	–	–	MT503915	MT503915
Dendropsophus mathiassoni	–	–	MT503871	MT503871
Dendropsophus mathiassoni	–	–	MT503872	MT503872
Dendropsophus melanargyreus	–	–	MT503916	MT503916
Dendropsophus melanargyreus	–	–	MT503917	MT503917
Dendropsophus melanargyreus	–	–	MT503918	MT503918
Dendropsophus melanargyreus	–	–	MT503919	MT503919
Dendropsophus meridensis	–	–	JF422585	JF422585
Dendropsophus meridianus	–	–	MT503895	MT503895
Dendropsophus meridianus	–	–	MT503896	MT503896
Dendropsophus meridiensis	–	–	JF422586	JF422586
Dendropsophus meridiensis	–	–	JF422588	JF422588
Dendropsophus microcephalus	–	–	AY843643	AY843643
Dendropsophus microcephalus	–	–	EF566945	EF566945
Dendropsophus microcephalus	–	–	MT503852	MT503852
Dendropsophus microps	–	–	MK266720	MK266720
Dendropsophus microps	–	–	MT503833	MT503833
Dendropsophus minusculus	–	–	MT503868	MT503868
Dendropsophus minusculus	–	–	MT503869	MT503869
Dendropsophus minusculus	–	–	MT503870	MT503870
Dendropsophus minutus	–	–	MK266721	MK266721
Dendropsophus minutus	–	–	MT503932	MT503932
Dendropsophus minutus	–	–	MT503933	MT503933
Dendropsophus minutus	–	–	MT503934	MT503934
Dendropsophus sp. (aff. minutus)	–	–	MT503931	MT503931
Dendropsophus miyatai	–	–	AY843647	AY843647
Dendropsophus nanus	–	–	AY549346	AY549346
Dendropsophus nanus	–	–	MT503859	MT503859
Dendropsophus nekronastes	–	–	KY552470	KY552470
Dendropsophus nekronastes	–	–	KY552471	KY552471
Dendropsophus norandinus	–	–	MT503829	MT503829
Dendropsophus norandinus	–	–	MT503830	MT503830
Dendropsophus novaisi	–	–	MT503926	MT503926
Dendropsophus ozzyi	–	–	MT503962	MT503962
Dendropsophus ozzyi	–	–	MT503963	MT503963
Dendropsophus padreluna	–	–	MT503838	MT503838
Dendropsophus parviceps	–	–	AY843652	AY843652
Dendropsophus parviceps	–	–	MT503841	MT503841
Dendropsophus pauiniensis	–	–	MT503835	MT503835
Dendropsophus praestans	–	–	MT503840	MT503840
Dendropsophus pseudomeridianus	–	–	AY843607	AY843607
Dendropsophus pseudomeridianus	–	–	MT503897	MT503897
Dendropsophus pseudomeridianus	–	–	MT503898	MT503898
Dendropsophus reichlei	–	–	MT503856	MT503856
Dendropsophus reichlei	–	–	MT503857	MT503857
Dendropsophus rhodopeplus	–	–	AY843658	AY843658
Dendropsophus rhodopeplus	–	–	MT503849	MT503849
Dendropsophus riveroi	–	–	MT503853	MT503853
Dendropsophus robertmertensi	–	–	MT503850	MT503850
Dendropsophus rossalleni	–	–	MT503959	MT503959
Dendropsophus rossalleni	–	–	MT503960	MT503960
Dendropsophus rozenmani	–	–	MT503891	MT503891
Dendropsophus rozenmani	–	–	MT503892	MT503892
Dendropsophus rubicundulus	–	–	AY843661	AY843661
Dendropsophus rubicundulus	–	–	MT503878	MT503878
Dendropsophus rubicundulus	–	–	MT503879	MT503879
Dendropsophus ruschii	–	–	MT503907	MT503907
Dendropsophus ruschii	–	–	MT503908	MT503908
Dendropsophus salli	–	–	AY362976	AY362976
Dendropsophus sanborni	–	–	AY843663	AY843663
Dendropsophus sanborni	–	–	MT503877	MT503877
Dendropsophus sarayacuensis	–	–	AY843664	AY843664
Dendropsophus sarayacuensis	–	–	MT503961	MT503961
Dendropsophus sartori	–	–	MT503851	MT503851
Dendropsophus schubarti	–	–	MT503903	MT503903
Dendropsophus schubarti	–	–	MT503904	MT503904
Dendropsophus seniculus	–	–	AY843666	AY843666
Dendropsophus seniculus	–	–	MT503927	MT503927
Dendropsophus seniculus	–	–	MT503928	MT503928
Dendropsophus shiwiarum	–	–	MT503860	MT503860
Dendropsophus shiwiarum	–	–	MT503861	MT503861
Dendropsophus shiwiarum	–	–	MT503862	MT503862
Dendropsophus soaresi	–	–	MT503920	MT503920
Dendropsophus soaresi	–	–	MT503921	MT503921
Dendropsophus soaresi	–	–	MT503922	MT503922
Dendropsophus stingi	–	–	MT503935	MT503935
Dendropsophus stingi	–	–	MT503936	MT503936
Dendropsophus stingi	–	–	MT503937	MT503937
Dendropsophus studerae	–	–	MT503894	MT503894
Dendropsophus subocularis	–	–	MT503842	MT503842
Dendropsophus timbeba	–	–	MT503823	MT503823
Dendropsophus timbeba	–	–	MT503824	MT503824
Dendropsophus triangulum	–	–	AY326053	AY326053
Dendropsophus triangulum	–	–	AY843680	AY843680
Dendropsophus triangulum	–	–	MT503958	MT503958
Dendropsophus virolinensis	–	–	MT503839	MT503839
Dendropsophus walfordi	–	–	AY843683	AY843683
Dendropsophus werneri	–	–	MT503899	MT503899
Dendropsophus werneri	–	–	MT503900	MT503900
Dendropsophus xapuriensis	–	–	MT503929	MT503929
Dendropsophus xapuriensis	–	–	MT503930	MT503930
Dendropsophus yaracuyanus	–	–	MT503845	MT503845
Lysapsus caraya	–	–	EF152999	EF152999
Lysapsus laevis	–	–	EF152998	EF152998
Lysapsus limellum	–	–	EF153000	EF153000
Phyllodytes luteolus	–	–	MN961806	MN961806
Pseudis bolbodactyla	–	–	EF153005	EF153005
Pseudis boliviana	–	–	MK293751	MK293751
Pseudis cardosoi	–	–	EF152997	EF152997
Pseudis fusca	–	–	EF153003	EF153003
Pseudis minuta	–	–	EF152996	EF152996
Pseudis paradoxa	–	–	EF153008	EF153008
Pseudis tocantins	–	–	EF153004	EF153004
Scarthyla goinorum	–	–	AY843752	AY843752
Scarthyla ostinodactyla	–	–	AY326035	AY326035
Scinax alter	–	–	MK266759	MK266759
Scinax fuscovarius	–	–	MK266760	MK266760
Scinax vsignatus	–	–	MK266761	MK266761
Sphaenorhynchus dorisae	–	–	AY843766	AY843766
Sphaenorhynchus lacteus	–	–	AY549367	AY549367
Sphaenorhynchus prasinus	–	–	MK266754	MK266754
Xenohyla eugenioi	–	–	MT503910	MT503910
Xenohyla eugenioi	–	–	MT503911	MT503911
Xenohyla truncata	–	–	MT503909	MT503909
Xenohyla truncata	–	–	AY843775	AY843775
Xenohyla truncata	–	–	–	KU495616
Xenohyla truncata	–	–	–	KU495617
